# Supplementary material for: Detection of internal exon deletion with exon Del
Source: BMC Bioinformatics. 2014 Oct 16;15(1):332. doi: 10.1186/1471-2105-15-332 (PMC4288651; doi:10.1186/1471-2105-15-332)
Supplement: Supplementary file 1 — Additional file 1: Raw data quality control matrix. (XLSX 13 KB) [file 12859_2014_6666_MOESM1_ESM.xlsx]

## Sheet: fastqSummary
Table S1. Raw data quality control matrix
#Sample	Instrument	RunNumber	Flowcell	Lane	TotalReads	Reads(Y)	Reads(N)	BQ	BQ(Y)	BQ(N)	GC	GC(Y)	GC(N)
sample10_1.txt	HWI-ST829	156	D12DCACXX	3	36738652	3949435	32789217	33.0378	13.2775	35.4179	0.517285	0.530447	0.515699
sample10_2.txt	HWI-ST829	156	D12DCACXX	3	36738652	3949435	32789217	33.5044	19.5356	35.1869	0.521251	0.533818	0.519737
sample11_1.txt	HWI-ST829	156	D12DCACXX	3	93702907	11125894	82577013	32.6947	12.5736	35.4057	0.509301	0.524705	0.507225
sample11_2.txt	HWI-ST829	156	D12DCACXX	3	93702907	11125894	82577013	33.5027	19.3912	35.404	0.514207	0.527862	0.512367
sample1_1.txt	HWI-ST829	156	D12DCACXX	1	49866747	3939659	45927088	34.751	12.813	36.6328	0.521048	0.540013	0.519422
sample1_2.txt	HWI-ST829	156	D12DCACXX	1	49866747	3939659	45927088	34.6474	20.2359	35.8836	0.521062	0.535288	0.519841
sample12_1.txt	HWI-ST829	156	D12DCACXX	3	75808729	8968765	66839964	32.6926	12.5549	35.3947	0.510066	0.524081	0.508186
sample12_2.txt	HWI-ST829	156	D12DCACXX	3	75808729	8968765	66839964	33.4836	19.3946	35.3741	0.513797	0.525855	0.512179
sample13_1.txt	HWI-ST829	156	D12DCACXX	5	62513940	18037269	44476671	30.2144	17.6801	35.2976	0.502804	0.507229	0.50101
sample13_2.txt	HWI-ST829	156	D12DCACXX	5	62513940	18037269	44476671	31.9468	25.2106	34.6787	0.506349	0.512526	0.503844
sample14_1.txt	HWI-ST829	156	D12DCACXX	5	71682553	20750547	50932006	30.2377	17.7236	35.3361	0.50761	0.511053	0.506207
sample14_2.txt	HWI-ST829	156	D12DCACXX	5	71682553	20750547	50932006	32.0901	25.3608	34.8318	0.512517	0.517995	0.510285
sample15_1.txt	HWI-ST829	156	D12DCACXX	5	60845870	17818648	43027222	30.0088	17.3963	35.232	0.511588	0.515979	0.50977
sample15_2.txt	HWI-ST829	156	D12DCACXX	5	60845870	17818648	43027222	31.7382	24.8686	34.583	0.518171	0.524227	0.515663
sample16_1.txt	HWI-ST829	156	D12DCACXX	5	63167884	18555890	44611994	30.011	17.3688	35.2694	0.512245	0.515534	0.510877
sample16_2.txt	HWI-ST829	156	D12DCACXX	5	63167884	18555890	44611994	31.836	24.9536	34.6987	0.51816	0.523015	0.516141
sample2_1.txt	HWI-ST829	156	D12DCACXX	1	61213706	4825731	56387975	34.7597	12.8282	36.6366	0.518355	0.537021	0.516757
sample2_2.txt	HWI-ST829	156	D12DCACXX	1	61213706	4825731	56387975	34.6248	20.0922	35.8685	0.518225	0.532419	0.517011
sample3_1.txt	HWI-ST829	156	D12DCACXX	1	55365552	4489049	50876503	34.6891	12.6271	36.6357	0.519228	0.538791	0.517502
sample3_2.txt	HWI-ST829	156	D12DCACXX	1	55365552	4489049	50876503	34.7113	20.2858	35.9841	0.518645	0.533051	0.517374
sample4_1.txt	HWI-ST829	156	D12DCACXX	1	48237104	3859527	44377577	34.7201	12.6749	36.6374	0.52301	0.541385	0.521412
sample4_2.txt	HWI-ST829	156	D12DCACXX	1	48237104	3859527	44377577	34.8414	20.8471	36.0585	0.523452	0.535815	0.522376
sample5_1.txt	HWI-ST829	156	D12DCACXX	2	61797464	4721877	57075587	34.6363	12.5981	36.4595	0.515125	0.533181	0.513631
sample5_2.txt	HWI-ST829	156	D12DCACXX	2	61797464	4721877	57075587	34.7701	20.2253	35.9734	0.515394	0.531275	0.51408
sample6_1.txt	HWI-ST829	156	D12DCACXX	2	35016656	2521247	32495409	34.801	13.0083	36.4919	0.516644	0.533323	0.51535
sample6_2.txt	HWI-ST829	156	D12DCACXX	2	35016656	2521247	32495409	34.9793	21.1485	36.0524	0.518353	0.533208	0.517201
sample7_1.txt	HWI-ST829	156	D12DCACXX	2	83722064	6632266	77089798	34.57	12.3651	36.4804	0.515089	0.533045	0.513544
sample7_2.txt	HWI-ST829	156	D12DCACXX	2	83722064	6632266	77089798	34.7994	20.1106	36.0631	0.51579	0.531652	0.514425
sample8_1.txt	HWI-ST829	156	D12DCACXX	2	39824496	3083773	36740723	34.5297	12.394	36.3876	0.520842	0.538222	0.519383
sample8_2.txt	HWI-ST829	156	D12DCACXX	2	39824496	3083773	36740723	34.6231	19.8901	35.8597	0.521313	0.535766	0.5201
sample9_1.txt	HWI-ST829	156	D12DCACXX	3	41111584	4507069	36604515	32.9927	13.1163	35.44	0.51735	0.53059	0.51572
sample9_2.txt	HWI-ST829	156	D12DCACXX	3	41111584	4507069	36604515	33.4045	19.0754	35.1688	0.521129	0.533824	0.519566
