# Supplementary material for: Detection of internal exon deletion with exon Del
Source: BMC Bioinformatics. 2014 Oct 16;15(1):332. doi: 10.1186/1471-2105-15-332 (PMC4288651; doi:10.1186/1471-2105-15-332)
Supplement: Supplementary file 2 — Additional file 2: Alignment quality control matrix. (XLSX 15 KB) [file 12859_2014_6666_MOESM2_ESM.xlsx]

## Sheet: bamSummary
Table S2. Alignment quality control matrix
Sample	Instrument	Run	Flowcell	Lane	Total Reads	On-target	Off-target	Unmapped	Off-target-intron	Off-target-intergenic	Off-target-mito	Total Reads(Mean MQ)	On-target(Mean MQ)	Off-target(Mean MQ)	Off-target-intron(Mean MQ)	Off-target-intergenic(Mean MQ)	Off-target-mito(Mean MQ)	Total Reads(Mean InsertSize)	On-target(Mean InsertSize)	Off-target(Mean InsertSize)	Off-target-intron(Mean InsertSize)	Off-target-intergenic(Mean InsertSize)	Off-target-mito(Mean InsertSize)	Total Reads(Mean Depth)	On-target(Mean Depth)	Off-target(Mean Depth)	Off-target-intron(Mean Depth)	Off-target-intergenic(Mean Depth)	Off-target-mito(Mean Depth)	On-target percent (Depth larger than 0)	On-target percent (Depth larger than 10)	On-target percent (Depth larger than 30)
sample-10.bam	HWI-ST829	156	D12DCACXX	3	71682873	41442593	30240280	1794431	24668450	5424617	13702	57.958	58.3894	57.3669	58.135	53.842	53.0425	201.128	198.241	204.34	205.505	198.511	197.812	16.1947	59.7338	7.90896	11.5622	3.27557	188.244	0.604294	0.474797	0.352053
sample-11.bam	HWI-ST829	156	D12DCACXX	3	181416862	102164995	79251867	5988952	60533616	18344222	44087	57.5336	58.274	56.5792	57.8116	52.4737	51.6147	180.007	177.551	182.678	184.191	177.175	177.662	14.9698	122.452	6.84973	10.9862	3.08087	605.784	0.725988	0.516892	0.456082
sample-12.bam	HWI-ST829	156	D12DCACXX	3	146884326	83236299	63648027	4733132	49979947	13359414	22018	57.6599	58.2966	56.8272	57.8559	52.9398	51.7894	181.857	178.918	185.076	186.486	179.291	180.867	14.8308	103.585	6.81904	10.8712	2.8736	302.981	0.699207	0.51107	0.44417
sample-13.bam	HWI-ST829	156	D12DCACXX	5	118249042	66491279	51757763	6778838	40918432	10593182	50517	53.9678	54.5173	53.2618	54.1608	49.7545	48.4514	191.211	187.603	195.066	196.584	188.622	189.252	14.3413	84.456	6.81796	10.7299	2.84336	686.407	0.667316	0.500392	0.412438
sample-14.bam	HWI-ST829	156	D12DCACXX	5	135788425	79038155	56750270	7576681	45334686	11121044	30829	54.129	54.5772	53.5047	54.3301	50.1047	49.1082	177.107	175.289	179.204	179.976	175.763	174.165	16.2618	102.712	7.29611	11.7412	2.8996	418.009	0.662485	0.496413	0.430432
sample-15.bam	HWI-ST829	156	D12DCACXX	5	114568220	63958074	50610146	7123520	38751495	11625953	39187	53.7886	54.4336	52.9735	54.0175	49.4603	48.3826	183.616	181.077	186.319	187.731	181.134	181.402	12.1255	79.7532	5.72715	8.90969	2.63403	532.153	0.686868	0.502401	0.425115
sample-16.bam	HWI-ST829	156	D12DCACXX	5	119111859	67954652	51157207	7223909	40302974	10602873	38787	53.9484	54.4925	53.2255	54.1361	49.7298	47.9308	180.323	178.077	182.831	183.913	178.328	178.36	13.9306	86.3963	6.43965	10.0677	2.73967	526.76	0.674528	0.497052	0.417999
sample-1.bam	HWI-ST829	156	D12DCACXX	1	97510719	55533751	41976968	2222775	33929649	7852771	16406	58.2354	58.7275	57.5844	58.4313	53.8942	53.0491	209.3	205.848	213.018	214.547	205.73	207.503	17.8106	77.6776	8.62171	12.9506	3.55644	228.562	0.630843	0.49549	0.397457
sample-2.bam	HWI-ST829	156	D12DCACXX	1	119700679	68131922	51568757	2726733	42191691	9135709	57378	58.2982	58.7345	57.7219	58.4712	54.2313	53.0303	209.754	205.995	213.794	215.213	206.632	206.812	20.9677	93.9793	10.1055	15.2765	3.97493	786.216	0.640214	0.508125	0.42408
sample-3.bam	HWI-ST829	156	D12DCACXX	1	108151919	61850325	46301594	2579185	37268764	8809587	17200	58.1945	58.7038	57.514	58.4143	53.6713	53.0434	197.267	194.758	200.006	201.189	194.476	193.878	20.0407	87.6944	9.62301	14.5046	4.01012	238.886	0.623681	0.497656	0.411329
sample-4.bam	HWI-ST829	156	D12DCACXX	1	94336977	55031598	39305379	2137231	31611918	7487413	6023	58.2934	58.7663	57.6313	58.4868	53.9831	52.7259	187.645	185.481	190.116	191.212	185.048	187.644	19.2739	80.1294	9.07096	13.5915	3.82061	83.9391	0.609191	0.48493	0.394084
sample-5.bam	HWI-ST829	156	D12DCACXX	2	121158667	68997655	52161012	2436261	42298611	9614231	14484	58.3205	58.8113	57.6713	58.516	53.9219	53.3989	205.594	201.743	209.739	211.203	202.664	209.091	21.0492	95.3312	10.117	15.3424	4.08152	202.803	0.639486	0.51112	0.431293
sample-6.bam	HWI-ST829	156	D12DCACXX	2	68863799	39916903	28946896	1169513	23446336	5357612	14714	58.4168	58.8721	57.7891	58.6158	54.138	53.6057	194.022	191.291	197.088	198.252	191.466	192.788	15.9204	58.8588	7.7257	11.2583	3.28963	205.146	0.601459	0.47229	0.35021
sample-7.bam	HWI-ST829	156	D12DCACXX	2	164013818	94059545	69954273	3430310	56437682	13170705	28418	58.3795	58.8629	57.7296	58.5642	54.1202	53.1465	194.036	191.19	197.156	198.407	191.252	194.921	27.7422	131.417	13.1151	20.1748	5.29968	396.558	0.633129	0.51519	0.45233
sample-8.bam	HWI-ST829	156	D12DCACXX	2	77994114	44399958	33594156	1654878	27438940	5997108	9327	58.372	58.8314	57.7649	58.5331	54.219	53.5942	208.334	204.337	212.608	214.069	205.268	208.63	17.3873	63.5994	8.65983	12.4801	3.6308	129.798	0.61632	0.488321	0.371044
sample-9.bam	HWI-ST829	156	D12DCACXX	3	80112672	46101213	34011459	2110496	27934656	5916259	7648	57.9244	58.3386	57.3629	58.1027	53.8377	52.3542	208.083	204.881	211.6	212.719	205.849	208.256	20.3513	67.6351	10.2251	14.6683	4.23914	105.107	0.59256	0.475061	0.355384
